# Supplementary material for: Mining Small Molecules from Teredinibacter turnerae Strains Isolated from Philippine Teredinidae
Source: Metabolites. 2022 Nov 21;12(11):1152. doi: 10.3390/metabo12111152 (PMC9692312; doi:10.3390/metabo12111152)
Supplement: Supplementary file 1 [file metabolites-12-01152-s001.zip]

Archive with 1 entries (1 files):
- metabolites-2018315-supplementary.pdf
